# Supplementary material for: A “human knockout” model to investigate the influence of the α-actinin-3 protein on exercise-induced mitochondrial adaptations
Source: Sci Rep. 2019 Sep 3;9:12688. doi: 10.1038/s41598-019-49042-y (PMC6722100; doi:10.1038/s41598-019-49042-y)
Supplement: Supplementary file 2 — Raw Data [file 41598_2019_49042_MOESM2_ESM.xlsx]

## Sheet: Data
Title :	A human knockout model to investigate the influence of the α-actinin-3 protein on exercise-induced mitochondrial adaptations
Authors:	I.D. Papadimitriou1, N. Eynon1,2, X. Yan1, F. Munson1, M. Jacques1, J. Kuang1, S. Voisin1, K.N. North 2, D.J. Bishop1,3
Institutions :	1 School of Medical & Health Sciences, Edith Cowan University, Joondalup, Australia
	2 Murdoch Children’s Research Institute, Melbourne, Australia
	3 School of Medical & Health Sciences, Edith Cowan University, Joondalup, Australia
	Anthropometric							Genetic			Activity monitor (during intervention)							Power peak		Lactate Threshold		VO2max_pre (mL/(kg·min))		Time Trial (s)		Mitochondrial respiration		Citrate Synthase			Protein expression (Western blots) (au)								Gene expression (qPCR)
ID	Age (years)	Height (m)	Weight_pre (kg)	BMI_pre (kg/m2)	Weight_ 4WP (kg)	BMI_ 4WP (kg/m2)	Fat %	ACTN3			Kcals	METs	Light	Moderate	Vigorous	Very Vigorous	Steps Count	Wpeak_pre (W)	Wpeak_4WP (W)	LT_pre (W)	LT_4WP (W)	VO2max_pre (mL/(kg·min))	VO2max_4WP (mL/(kg·min))	TT_pre (s)	TT_4WP (s)	(CI+CII)Max_pre (pmol O2/(s.mg wet weight))	(CI+CII)Max_4WP (pmol O2 / (s.mg wet weight))	CS_pre (mol / (h.kg protein))	CS_4WP (mol/(h.kg protein))	Change (%)	PGC1a_pre	PGC1a_post	PGC1a_3HP	RCAN_pre	RCAN_post	RCAN_3HP	ACTN2_pre	Calsarcin_2	PGC1a_tot_pre	PGC1a_tot_post	PGC1a_tot_3HP	PGC1a-1_pre	PGC1a-1_post	PGC1a-1_3HP	PGC1a-4_pre	PGC1a-4_post	PGC1a-4_3HP	MFN2_pre	MFN2_post
SG100	24	1.89	82.64	23.1349	82.78	23.174	14.4	RR			1112.71	1.375	1295.66	134.12	4.26	4.96	17024.2	300	315	195.3	214.1	45.3458	49.3175	2061.76	2081.41	83.175	109.073	13.2064	12.0802	0.914727	0.515706	0.444812	0.593184	1.25537	1.07661	0.67507	1.65227	0.955833	0.585772	0.551122	2.79335	0.286143	0.556225	0.538677	0.948566	0.82646	5.42738	2.76068	6.9536
SG103	31	1.79	87.6	27.34			24.5	RR			1568.69	1.4326	762.26	182.56	12.38	5.2	14713.6	240		156.1		41.5497		2241.07		56.8979		9.55786			0.447898	0.742548	2.32984	1.1158	1.0585	0.615981	1.88626	0.815737	0.70416	0.822461	3.93556	1.02125	0.898215	1.71005	1.41201	1.31851	17.4233	3.26375	3.62335
SG105	28	1.76	89.78	28.9837	88.32	28.5124	20.6	RR			1198.67	1.4206	819.46	131.6	6.4	0.88	15663	218	262	154.45	173.5	36.0826	42.4366	2468.22	2307.85	62.4618	80.3833	11.2078	12.14	1.08317	0.400005	0.822542	0.755614	1.14118	0.806046	0.00667406	0.811077	0.573364	0.892579	0.761087	3.62885	0.890803	0.531677	1.84137	1.41488	1.25691	10.8206	6.88168	4.07337
SG106	37	1.7	77.98	26.9827	76.84	26.5882	23.6	RR			873.031	1.075	5083.3	98.86	9.96	1.44	18248.2	212	224	144.6	157	38.7118	38.681	2979.16	2620.76	95.613	90.1902	11.4754	14.6138	1.27349	1.12709	1.91432	1.07264	1.05276	1.06744	0.824539	0.871468	0.621701	0.725769	0.688252	0.879707	0.571201	0.191112	0.810294	1.20029	1.56108	1.56757	3.96744	1.6795
SG118	18	1.72	75.8	25.622	72.42	24.4794	17.4	RR			533.162	1.13773	1365.27	65.5333	7.7	1.5	7927	213	250	139.55	173	41.9113	48.1048	2669.07	2328	70.6697	81.6365	8.1553	10.4508	1.28147	0.421418	0.702795	0.984073	0.595879	0.404955	0.196907	1.1219	0.947417	0.768221	0.782441	4.37741	0.39984	0.419107	0.510519	1.33498	2.00818	17.7052	3.08845	1.91554
SG121	39	1.76	92.4	29.8295			20	RR			1179.14	1.45256	1296.7	130.767	12.3333	0.2	16171.8	277		219.2		39.7944		2242.29		76.5704		11.8648			0.319867	1.19573	1.11192	0.485012	0.423974	0.416327	0.935644	0.853036	0.819045	0.911685	5.49504	0.138763	0.144817	0.510306	1.80201	1.95558	19.541	1.35199	1.15232
SG126	32	1.84	78.1	23.0683	78.6	23.216		RR			671.278	1.2084	195.2	61.6333	5.4	0	9038.8	285	322	224.733	272	48.9256	55.7266	2118.05	2029.06	143.575		15.5697	15.4833	0.994453	0.385007	1.10698	0.700061	0.294944	0.291597	0.251537	1.34534	0.661356	1.0625	1.22771	2.06306	0.996941	1.30445	1.70159	0.765163	0.932092	3.49221	3.3271	4.58305
SG128	36	1.85	94.54	27.6231	95.62	27.9386		RR			448.82	1.2144	149.033	36.0333	0.5	1.3	7217	310	320	228.7	235.8	39.6873	43.3431	2183.04	2119.09	134.679	108.233	11.8202	14.6848	1.24235	1.23367	1.41533	0.608157	0.279374	0.352597	-0.0908987	0.640071	0.870289	0.89856	0.716221	1.7591	1.03914	0.527296	1.16747	0.970162	0.808397	1.03901	3.85028	1.96473
SG131	25	1.79	87.58	27.3337	87.72	27.3774		RR										345	345	271.35	277.3	50.4541	50.3797	2053.06	2013	138.344	125.036	16.8	17.851	1.06256	0.365595	0.316875	0.338961	0.857028	0.795193	0.802386	0.818273	0.644957	0.658039	1.22952	2.41911	0.626031	0.72695	1.5192	0.848905	1.69598	4.52824	4.62658	2.02177
SG132	42	1.92	94	25.4991	97.68	26.4974		RR			667.306	1.2616	154.633	64.3	4.86667	8.53333	10781.6	322	315	251.3	246.5	47.6967	43.5291	2022.03	2086	119.543	116.034	19.9925	20.8928	1.04503	0.234572	0.421455	0.98102	0.810803	0.801551	0.631617	1.14008	1.07099	1.33395	1.46567	2.68004	1.54888	2.19681	1.99681	1.26492	1.52552	3.41849	3.15475	3.38264
SG138	28	1.89	84.8	23.7395	83.82	23.4652		RR			1012.38	1.5652	191.433	73.9667	20	2.56667	13276.4	225	225	147.967	158.9	39.1119	38.7076	2898.36	2587.91	133.852	138.452	16.1237	13.1742	0.817068	0.502214	0.807265	0.442352	0.821049	0.675318	0.690531	1.21894	1.31931	1	1.18037	6.44682	1	1.29	1.21406	1	1.14286	9.64658	6.86019	6.04945
SG139	43	1.88	106.4	30.1041	107.3	30.3588		RR			192.193	1.0494	114.267	15.9667	0.733333	0	3928.2	390	405	300.933	300.25	44.2287	41.3613	1945.38	1911.76	125.275	139.567	13.483	17.8817	1.32624	0.290483	1.29375	0.905149	0.446383	0.322536	0.287241	1.09336	1.16203	0.906572	0.918827	3.28875	0.83138	0.820967	2.09164	1.30223	1.28087	4.93423	2.98641	2.31337
SG143	22	1.91	93.85	25.7257	92.24	25.2844		RR			535.303	1.1706	140.467	44.2667	3.43333	1.7	8094.4	390	420	284	312.15	51.0894	56.0637	1901.86	1902.45	167.865	120.271	15.2557	17.1381	1.12339	1.56253	2.81521	2.36236	0.600381	0.29269	0.309507	1.74599	2.35235	1.09738	1.43489	5.51964	1.1657	1.33914	1.66273	1.11948	0.840114	6.18824	3.46972	3.65371
SG146	40	1.75	82	26.7755				RR										278		197.95		47.0422				78.6254		17.0986			2.45124	3.05545	1.47868	0.022095	0.004472	0.016881	0.99135	2.4624	1.10307	1.10416	4.60623	1.66937	0.78655	0.566627	0.827511	0.729377	6.83183	6.27979	5.69501
SG154	39	1.89	102.6	28.7226	102.6	28.7226		RR			372.165	1.135	101.63	35.9	7	0.03	5538.6	237	255	171.2	170.4	31.0772	30.7047	2280.02	2275.09	76.74		12.0024	11.4037	0.950119	0.065772	0.232623	0.200204	0.906164	0.747906	0.802491	1.07685	1.8315	0.172259	0.187102	0.980347	0.0429386	0.0558415	0.0977108	0.300909	0.610286	6.30619	1	0.813579
SG158	36	1.81	80.74	24.6452	80.08	24.4437		RR										375	382	291.967	300.95	54.512	55.7951	2057.06	1908	135.943	166.705	19.1545	19.5863	1.02254	1.0399	0.628875	0.472684	0.747814	0.926746	1.01829	1.0002	1.75251	0.213219	0.310706	0.888121	0.138515	0.155444	0.1479	0.442634	0.637855	2.24887	2.85257	2.55267
SG161	30	1.75	87.4	28.5388				RR										315		227.6		39.82		2117.28		141.457		12.8902			0.826562	1.22514	0.603842	0.668359	0.650857	0.906095	0.642662	1.8427	0.268622	0.285891	1.25915	0.16044	0.149021	0.395041	0.588354	0.409851	2.64835	1.7853	2.38117
SG175	34	1.79	98.34	30.6919				RR										305		182.65		35.991		2147							0.526081	1.66604	0.815562	0.823723	1.00628	0.674792	0.633396	2.31276	0.246499	0.31529	1.34386	0.194995	0.245583	0.479192	0.430793	0.509709	3.04442	3.53788	4.11736
SG176	28	1.8	69.4	21.4198	69.76	21.5309		RR			698.328	1.258	221.233	84.9333	6.63333	0.133333	11017.6	300	289	207.433	198.8	50.4114	51.1819	2045.54		159.396	143.298				0.568385	0.545219	0.713464	1.03741	1.39131	1.40727	0.336108	1.92523	0.281404	0.231265	0.390743	0.194872	0.131207	0.178451	0.430206	0.351718	0.729908	2.79034	2.15339
Mean	32.2105	1.81526	87.6816	26.62	86.8414	25.8278	20.0833				790.227	1.26829	849.325	82.8886	7.25714	2.03167	11331.5	291.421	309.214	210.368	227.904	43.3391	46.0952	2246.12	2166.95	111.149	118.24	13.8622	15.1831	1.08743	0.699157	1.12384	0.919461	0.734818	0.689294	0.549644	1.05059	1.3145	0.723032	0.796036	2.88184	0.679853	0.656337	1.00735	0.968632	1.07376	6.71271	3.57026	3.21471
SD	7.0913	0.0674428	9.46871	2.60292	11.2064	2.57112	3.78545				382.507	0.156884	1313.56	47.2596	5.1446	2.52673	4563.08	57.6169	63.1301	51.9574	57.2223	6.20967	7.55108	311.107	241.807	35.663	26.3529	3.2753	3.29743	0.155901	0.572688	0.786469	0.585247	0.327937	0.357858	0.386903	0.398394	0.641682	0.347174	0.408157	1.80334	0.49812	0.56067	0.684739	0.40983	0.507199	5.77937	1.63103	1.70131
SG102	21	1.74	68	22.46	66.38	21.925	18	XX			722.541	1.5864	531.86	112.2	9.24	3.54	10977.6	213	219	134.3	135.7	44.4559	47.1678	2596.39	2559.84	80.5225	113.052	9.04528	12.4298	1.37418	0.452908	1.63103	0.692394	0.924532	0.650897	0.926868	1.19743	0.790982	0.689062	1.3388	2.24913	0.426168	0.205374	0.636615	0.92584	1.32177	7.32247	3.99371	1.72886
SG104	40	1.75	83.74	27.3437	84.64	27.6376	22.7	XX			1076.72	1.4878	715.7	95.52	5.6	9.2	12390	282	307.5	186.65	223.55	46.7966	44.9713	2201.48	2099.66	70.0211	77.3962	10.0407	10.5811	1.05382	0.325819	0.680389	1.41711	1.03661	1.12726	0.798503	1.48977	0.645841	0.528448	0.517823	1.58939	0.785781	0.525577	0.929858	0.860178	1.20603	4.67434	4.92946	3.00478
SG107	19	1.73	59.6	19.9138	60.46	20.2011	15.1	XX			294.848	1.1654	890.04	39.76	10.4	0.1	5399.8	175	210	112.4	133.9	42.4329	43.107	2758.57	2493.43	66.0315	96.5281	8.38975	10.3822	1.23749	1.11724	2.96396	0.675388	0.972132	0.300758	1.27798	1.16006	0.604079	0.650634	0.086521	2.66131	0.651115	0.109423	1.03802	1.11678	0.151026	10.636	3.7273	1.4334
SG108	40	1.79	80.54	25.1365	81.78	25.5235	21.2	XX			1351.57	1.6066	765.52	159.46	10.94	2.04	15159.6	330	348	243.25	256.6	50.4998	50.8682	2091.52	2081.03	142.587	112.026	14.3228	13.1673	0.91933	0.308641	0.869439	0.358192	2.17907	1.52055	2.09917	1.18722	0.660961	0.557464	0.888338	3.94686	0.6722	0.843041	1.05213	0.818617	1.15789	9.29016	4.91184	4.72311
SG109	21	1.77	79.08	25.2418			15.4	XX			1341.22	1.5842	756.32	153.62	13.72	4.64	13721	300		207.05		51.0353		2101.21		104.231		10.3198			0.705536	1.16123	0.382638	2.2968	1.94168	2.16441	2.07875	0.886051	0.871929	0.643415	3.02017	0.913098	0.734269	1.18365	1.01859	1.098	8.412	4.62297	4.4717
SG111	28	1.8	79	24.3827			14.8	XX			285.524	1.2158	529.48	24.24	9.38	1.26	2661	248		176.1		45.3465		2451.16	2449.09	86.3948		11.5457			0.558167	0.989774	1.16788	1.56494	1.23758	1.01682	1.7759	0.934693	1.1579	0.605745	8.19449	1.31158	0.499392	1.0896	1.89638	0.758044	44.7256	3.99145	3.70442
SG115	19	1.78	76.64	24.1889				XX			494.6	1.16633	1377.37	45.6667	15.3	1.66667	6864	255		168.75		43.476		2564.36		102.667		11.9995			0.349504	0.776019	0.331465	1.0787	1.07144	1.27839	1.69841	1.00678	0.624471	0.651564	4.10243	0.415598	0.680764	1.7991	1.01649	0.974739	12.1683	3.95656	6.56053
SG117	25	1.82	70.2	21.1931	69.7	21.0421	11.8	XX										210	225	135.6	159.7	42.2472	48.854	2555.38	2510.44	64.1238	75.3956	7.51001	12.1019	1.61144	0.377098	0.775484	0.366939	1.6819	1.56921	1.51995	1.80319	0.959905	0.664124	0.588229	6.49048	0.0937388	0.111371	1.3094	1.50558	1.88391	23.0485	1	0.675318
SG123	20	1.89	101.8	28.4986	102.5	28.6946		XX			601.182	1.16036	1236.77	51.0667	7.66667	0.5	5460.6	240	240	172.25	156.4	37.6203	35.5159	2650.51	2411.05		108.284	9.49199	9.32365	0.982265	2.18235	0.656314	0.592151	0.347048	0.465812	0.427055	1.22772	1.13659	0.724621	0.867893	4.68736	0.220189	0.179194	0.440247	1.09491	1.39959	11.0113	1.04684	0.823039
SG124	31	1.76	90.76	29.3001	91.4	29.5067	23	XX			924	1.3884	806.14	116.86	6.64	2.5	11954	254	277	194.95	194.2	41.6428	43.698	2392.04	2244.05		81.2414	14.5618	14.4894	0.995024	0.773918	0.794164	1.05301	0.417963	0.404366	0.37126	1.26496	0.76316	0.70346	0.740065	5.0328	0.31453	0.28677	0.791431	1.0427	0.758748	9.75983	2.11951	2.41294
SG129	35	1.92	90.7	24.6039	90.7	24.6039		XX			351.1	1.112	82.2333	35.4333	0.5	0	5074.6	465	480	385.8	398.55	62.6005	63.4327	1874.06	1749.08	139.086	159.571	19.2811	19.3821	1.00524	0.922654	1.18073	1.12103	0.849196	0.795707	0.586481	1.18661	0.748249	0.804388	1.3034	2.87312	0.851588	1.54565	1.2524	0.744517	1.11727	4.48712	4.52369	4.9334
SG134	19	1.73	70.2	23.4555	69.7	23.2884		XX			473.983	1.322	136.633	59.4333	1.56667	0.0666667	8682.2	212	235	144.55	166.75	41.3184	44.4878	2820.06	2358.07	107.419		10.5057	11.605	1.10464	0.843546	1.35188	0.915257	0.807188	0.685129	0.704631	1.42408	1.19345	0.658251	0.963693	1.86597	0.888488	1.01751	1.26069	0.710296	0.703975	1.73012	2.91994	3.28811
SG135	43	1.79	77	24.0317	76.1	23.7508		XX			651.068	1.1946	191.333	52.9333	4.8	0.0666667	8572.2	275	287	223.05	259.5	49.2991	48.2367	2204.09	2253.06	194.464	167.231	20.2326	22.0375	1.08921	0.331081	0.666868	0.808697	0.738351	0.714936	0.684781	1.30387	1.31937	0.884003	1.20293	4.69847	0.820721	0.765661	2.07076	0.950447	0.98998	5.18602	5.07841	3.37125
SG152	37	1.74	70.26	23.2065	70.2	23.1867		XX			737.348	1.293	103.46	105.4	1.233	0.06	13144.2	217	240	156.75	172.7	41.7579	43.2305	2469.44	2228.78	83.9451	99.4328	13.1603	14.2742	1.08464	0.119679	0.209428	0.195342	0.867827	0.641334	0.68781	1.26635	1.82675	0.270407	0.245743	1.20324	0.130517	0.144442	0.103829	0.519227	0.329149	7.46398	2.94626	4.83983
SG157	37	1.71	69.8	23.8706	68	23.255		XX			577.16	1.202	167.36	64.5	2.73	1.5	11286.2	315	315	233.9	232.1	56.2274	57.4625	2139	2119.51	161.819	146.731	19.0535	17.1696	0.901125	0.978765	1.45585	1.30696	0.865531	1.23785	0.542033	1.15816	1.66059	0.203212	0.196397	1.0567	0.126119	0.116248	0.133059	0.427311	0.430359	2.25713	3.00183	4.28675
SG163	25	1.8	75	23.1481	74.7	23.0556		XX			612.571	1.208	186.1	57.16	6.2	0.76	10643.4	382	401	298.2	321.55	55.749	57.9094	1940	1875	124.823	130.947	15.4914	13.7948	0.890485	0.137439	0.711571	0.667029	1.06016	1.02675	1.07155	0.89775	2.14185	0.418746	0.228998	1.4848	0.359344	0.175921	0.502561	0.691097	0.395797	3.66989	5.1733	3.40543
SG164	36	1.82	72.6	21.9176	71.94	21.7184		XX			176.73	1.054	89.93	19.66	0.3	0	3892.6	300	319	217.167	231.8	51.5579	52.6255	2141.09	2080.08	136.731	129.198	15.79			0.256192	0.483325	0.330747	1.24815	1.14157	1.56529	0.996022	2.31129	0.262581	0.220969	0.658106	0.248981	0.12105	0.195442	0.67375	0.418739	1.2948	4.2988	2.11591
SG168	33	1.75	73.7	24.0653	75.72	24.7249		XX			784.1	1.262	236.73	86.13	3.56	0.1	11598.8	225	225	150.5	157.3	40.996	44.5509	2844.09	2355.07	131.724	139.325				0.383025	0.458627	0.620352	1.1175	1.38653	1.04114	1.19022	2.23316	0.373112	0.362322	2.08776	0.284014	0.258688	0.738826	0.594772	0.559126	6.18355	3.59764	4.02985
Mean	29.3889	1.78278	77.1456	24.2199	76.928	24.141	17.75				673.898	1.29464	517.822	75.2378	6.45743	1.64706	9263.64	272.111	288.567	196.734	213.353	46.9478	48.4079	2377.47	2241.7	112.287	116.883	12.9848	13.903	1.09607	0.617975	0.989782	0.722365	1.11409	0.99552	1.04245	1.35036	1.21243	0.613712	0.64738	3.21681	0.528543	0.462242	0.918201	0.922638	0.869675	9.62896	3.65775	3.3227
SD	8.43758	0.0548587	9.89908	2.36365	11.2756	2.72393	4.15211				343.224	0.174818	414.08	42.5414	4.57445	2.3779	3767	70.3018	76.3546	65.9425	73.9683	6.58523	7.11618	300.85	230.85	37.3137	29.7205	3.96255	3.68547	0.205731	0.490615	0.61373	0.370026	0.522652	0.446397	0.526792	0.306813	0.573374	0.244981	0.388952	2.02752	0.344902	0.400832	0.539577	0.352408	0.449	10.1087	1.27526	1.57178
[truncated: 25 more columns]
